# Supplementary material for: Bridging the Translational Gap in Chemotherapy-Induced Peripheral Neuropathy with iPSC-Based Modeling
Source: Cancers (Basel). 2022 Aug 15;14(16):3939. doi: 10.3390/cancers14163939 (PMC9406154; doi:10.3390/cancers14163939)
Supplement: Supplementary file 1 [file cancers-14-03939-s001.zip]

Archive with 3 entries (3 files):
- Figure S1, Table S1_v2.pdf
- Table S2.xlsx
- Table S3.xlsx
