# Supplementary material for: Bridging the Translational Gap in Chemotherapy-Induced Peripheral Neuropathy with iPSC-Based Modeling
Source: Cancers (Basel). 2022 Aug 15;14(16):3939. doi: 10.3390/cancers14163939 (PMC9406154; doi:10.3390/cancers14163939)
Supplement: Supplementary file 1 [file cancers-14-03939-s001.zip › Table S2.xlsx]

## Sheet: Ark1
Cell type	Model	Number of donors	Differentiation approach	Chemotherapeutics	Concentrations applied	IC50 (neurite outgrowth)	IC50 (viability)	Reference
iPSC-SN	2D	4-6	Chemical	Paclitaxel	100 nM - 1000 nM	100 nM (48 hr)	>1000 nM (48 hr)	PMID: 34986146
iPSC-PN	2D	1	Chemical	Bortezomib	1 nM - 100 µM	~100 µM (24 hr)	>100 µM (24 hr)	PMID: 34390763
iPSC-PN	2D	1	Chemical	Ixabepilone	1 nM - 100 µM	~0.5 µM (24 hr)	>100 µM (24 hr)	PMID: 34390763
iPSC-PN	2D	1	Chemical	Cisplatin	1 nM - 100 µM	~65 µM (24 hr)	100 µM (24 hr)	PMID: 34390763
iPSC-PN	2D	1	Chemical	Pomalidomide	1 nM - 100 µM	~95 µM (24 hr)	>100 µM (24 hr)	PMID: 34390763
iPSC-PN	2D	1	Chemical	Vincristine	1 nM - 100 µM	0.4 µM (24 hr)	75 µM (24 hr)	PMID: 34390763
iPSC-SN	2D	2	Chemical	5-Fluorouracil	100 pM - 10 µM	-	>10 µM (24 hr, 72 hr)	PMID: 33984509
iPSC-SN	2D	2	Chemical	Bortezomib	100 pM - 10 µM	-	3.8 nM (24 hr)	PMID: 33984509
iPSC-SN	2D	2	Chemical	Cisplatin	1 nM - 100 µM	-	11.7 µM (24 hr)	PMID: 33984509
iPSC-SN	2D	2	Chemical	Doxorubicin	100 pM - 10 µM	-	408.8 µM (24 hr)	PMID: 33984509
iPSC-SN	2D	2	Chemical	Paclitaxel	100 pM - 10 µM	-	290 nM (24 hr), 99.1 nM (72 hr)	PMID: 33984509
iPSC-SN	2D	2	Chemical	Vincristine	100 pM - 10 µM	-	66.3 nM (24 hr)	PMID: 33984509
Peri.4U	2D	1	-	Cisplatin	2 µM	-	-	PMID: 33749749
Peri.4U	2D	1	-	Vincristine	2-40 nM	-	-	PMID: 33742760
iPSC-SN	2D	1	Chemical	Bortezomib	0.1-1 µM	~1 µM (72 hr)	-	PMID: 33340242
iPSC-SN	2D	1	Chemical	Hydroxyurea	0.1-1 µM	>1 µM (72 hr)	-	PMID: 33340242
iPSC-SN	2D	1	Chemical	Docetaxel	0.1-1 µM	~1 µM (72 hr)	-	PMID: 33340242
iPSC-SN	2D	1	Chemical	Paclitaxel	1 nM –50 µM	1.4 µM (48 hr), 0.6 µM (72 hr)	38.1 µM (48 hr) , 9.3 µM (72 hr)	PMID: 33340242
iPSC-SN	2D	1	Chemical	Vincristine	10 nM -1 µM	~10 nM (72 hr)	-	PMID: 33340242
iPSC-SN	2D	2	Chemical	Bortezomib	10 nM - 10 µM	4.2 µM (48 hr)	1 µM (48 hr)	PMID: 31347791
iPSC-SN	2D	2	Chemical	Cisplatin	10 nM - 10 µM	5 nM (48 hr)	3.1 µM (48 hr)	PMID: 31347791
iPSC-SN	2D	2	Chemical	Etoposide	10 nM - 10 µM	19 nM (48 hr)	3.2 µM (48 hr)	PMID: 31347791
iPSC-SN	2D	2	Chemical	Paclitaxel	10 nM - 10 µM	5 nM (48 hr)	7.4 µM (48 hr)	PMID: 31347791
iPSC-SN	2D	2	Chemical	Vincristine	10 nM - 10 µM	63 nM (48 hr)	0.6 µM (48 hr)	PMID: 31347791
Peri.4U	2D	1	-	Bortezomib	1 nM - 100 µM	-	-	PMID: 29427706
iCell	2D	1	-	Bortezomib	0.1 pM - 50 µM	-	-	PMID: 29427706
iCell	2D	1	-	Oxaliplatin	0.1 pM - 50 µM	-	-	PMID: 29427706
iCell	2D	1	-	Carfilazomib	0.1 pM - 10 µM	-	-	PMID: 29427706
iCell	2D	1	-	Cisplatin	0.1 pM - 50 µM	-	-	PMID: 29427706
Peri.4U	2D	1	-	Cisplatin	1 nM - 10 µM	-	-	PMID: 29427706
Peri.4U	2D	1	-	Paclitaxel	1 nM - 10 µM	-	-	PMID: 29427706
iCell	2D	1	-	Epothilone B	0.1 pM - 50 µM	-	-	PMID: 29427706
iCell	2D	1	-	Docetaxel	0.1 pM - 50 µM	-	-	PMID: 29427706
iCell	2D	1	-	Vincristine	0.1 pM - 50 µM	-	-	PMID: 29427706
Peri.4U	2D	1	-	Vincristine	1 nM - 20 µM	-	-	PMID: 29427706
iCell	2D	1	-	Vindesine	0.1 pM - 50 µM	-	-	PMID: 29427706
Peri.4U	2D	1	-	Bortezomib	1.3 nM - 100 µM	>100 µM (24 hr)	>100 µM (24 hr)	PMID: 28843493
Peri.4U	2D	1	-	Carboplatin	1.3 nM - 100 µM	>100 µM (24 hr)	>100 µM (24 hr)	PMID: 28843493
Peri.4U	2D	1	-	Oxaliplatin	1.3 nM - 100 µM	74.1 µM (24 hr)	>100 µM (24 hr)	PMID: 28843493
Peri.4U	2D	1	-	Cisplatin	1.3 nM - 100 µM	>100 µM (24 hr)	>100 µM (24 hr)	PMID: 28843493
Peri.4U	2D	1	-	Docetaxel	130 pM - 10 µM	0.7 nM (24 hr)	>10 µM (24 hr)	PMID: 28843493
Peri.4U	2D	1	-	Paclitaxel	130 pM - 10 µM	5.6 nM (24 hr)	>10 µM (24 hr)	PMID: 28843493
Peri.4U	2D	1	-	Hydroxyurea	1.3 nM -100 µM	>100 µM (24 hr)	>100 µM (24 hr)	PMID: 28843493
Peri.4U	2D	1	-	Ixabepilone	130 pM - 10 µM	4.3 nM (24 hr)	>10 µM (24 hr)	PMID: 28843493
Peri.4U	2D	1	-	Lenalidomide	1.3 nM - 100 µM	>100 µM (24 hr)	>100 µM (24 hr)	PMID: 28843493
Peri.4U	2D	1	-	Pomalidomide	1.3 nM - 100 µM	>100 µM (24 hr)	>100 µM (24 hr)	PMID: 28843493
Peri.4U	2D	1	-	Thalidomide	1.3 nM - 100 µM	>100 µM (24 hr)	>100 µM (24 hr)	PMID: 28843493
Peri.4U	2D	1	-	Vincristine	10 pM - 1 µM	5.48 nM (24 hr)	>1 µM (24 hr)	PMID: 28843493
iCell	2D	1	-	5-Fluorouracil	iCell neurons: 1 nM - 100 µM	>100 µM (72 hr)	>100 µM (72 hr)	PMID: 28645005
Peri.4U	2D	1	-	Bortezomib	Peri.4U 0.01 nM - 100 µM	3 nM (72 hr)	40 nM (72 hr)	PMID: 28645005
iCell	2D	1	-	Bortezomib	iCell neurons: 1 nM - 100 µM	32 nM (72 hr)	6 nM (72 hr)	PMID: 28645005
iCell	2D	1	-	Oxaliplatin	iCell neurons: 1 nM - 100 µM	31.6 µM (72 hr)	20 µM (72 hr)	PMID: 28645005
iCell	2D	1	-	Carboplatin	iCell neurons: 1 nM - 100 µM	63.1 µM (72 hr)	39.8 µM (72 hr)	PMID: 28645005
Peri.4U	2D	1	-	Paclitaxel	Peri.4U 0.01 nM - 100 µM	1 µM (72 hr)	>10 µM (72 hr)	PMID: 28645005
iCell	2D	1	-	Nab-paclitaxel	iCell neurons: 1 nM - 100 µM	10 µM (72 hr)	>100 µM (72 hr)	PMID: 28645005
Peri.4U	2D	1	-	Cisplatin	Peri.4U 0.01 nM - 100 µM	7.94 µM (72 hr)	3.16 µM (72 hr)	PMID: 28645005
iCell	2D	1	-	Cisplatin	iCell neurons: 1 nM - 100 µM	10 µM (72 hr)	7.94 µM (72 hr)	PMID: 28645005
iCell	2D	1	-	Docetaxel	iCell neurons: 1 nM - 100 µM	10 µM (72 hr)	>100 µM (72 hr)	PMID: 28645005
iCell	2D	1	-	Thalidomide	iCell neurons: 1 nM - 100 µM	>100 µM (72 hr)	>100 µM (72 hr)	PMID: 28645005
iCell	2D	1	-	Vincristine	iCell neurons: 1 nM - 100 µM	0.1 µM (72 hr)	>10 µM (72 hr)	PMID: 28645005
Peri.4U	2D	1	-	Vincristine	Peri.4U 0.01 nM - 100 µM	<1 nM (72 hr)	40 nM (72 hr)	PMID: 28645005
iCell	2D	1	-	Paclitaxel	iCell neurons: 1 nM - 100 µM	10 µM (72 hr)	100 µM (72 hr)	PMID: 28645005
iCell	2D	1	-	Vincristine	10 µM	-	-	PMID: 25710658
iCell	2D	1	-	Cisplatin	1 nM -100 µM	10 µM (72 hr)	-	PMID: 25689802
iCell	2D	1	-	Hydroxyurea	0.001-100 µM	>100 µM (72 hr)	-	PMID: 25689802
iCell	2D	1	-	Paclitaxel	1 nM -100 µM	20 µM (72 hr)	-	PMID: 25689802
iCell	2D	1	-	Vincristine	1 nM -100 µM	0.04 µM (72 hr)	-	PMID: 25689802
Human iPSC-derived sensory neuron progenitors	2D	1	-	Oxaliplatin	10-100 µM	-	-	PMID: 35478041
