# Supplementary material for: Bridging the Translational Gap in Chemotherapy-Induced Peripheral Neuropathy with iPSC-Based Modeling
Source: Cancers (Basel). 2022 Aug 15;14(16):3939. doi: 10.3390/cancers14163939 (PMC9406154; doi:10.3390/cancers14163939)
Supplement: Supplementary file 1 [file cancers-14-03939-s001.zip › Table S3.xlsx]

## Sheet: Ark1
Generic name	Brand name	Dose	Route	Infusion	MW (no hydrate)	Cmax (raw units)	Cmax (ng/mL)	Cmax (nM or µM)	Plasma protein binding	Free drug in plasma (nM or µM)	Ref. for PK study	Ref. for plasma protein binding	Ref. for clinically measured Cmax*	Notes
Carboplatin	Paraplatin	400 mg/m2	IV	0.5 hr	371	50 µg/mL#	50000	134.7 µM	0	134.7 µM	PMID: 3044634	FDA, reference ID: Unknown	PMID: 10197613
5-Fluorouracil	Adrucil	400 mg/m2	IV	Bolus	130.077	55.44 µg/mL+	55440	426 µM	0.1	383.6 µM	PMID: 15177306	EMA, reference ID: 274404	PMID: 31432461
Hydroxyurea	Droxia	2,000 mg	PO	-	76.05	794 µM#	-	794 µM	0.25	595 µM	PMID: 9473217	PMID: 23986199
Doxorubicin (liposomal)	Doxil/Caelyx	30 mg/m2	IV	1 hr	543.52	9.93 mg/L#		18.3 µM	0.7	5.5 µM	PMID: 21372831	FDA, reference ID: 3733596		#NB! The exact protein binding of Doxil / Caelyx has not been measured
Vincristine	Vincasar PFS	1.5-2 mg/m2	IV	1 hr or [push]	825	30.05 ng/mL and [72.44 ng/mL]+	30.05, [72.44]	36.4, [87.8 nM]	0.75	9.1, [22 nM]	PMID: 32635465	PMID: 4126253
Vincristine (liposomal)	Marqibo	2.25 mg/m2	IV	1 hr	825	2150 ng/mL+	2150	2.6 µM	0.75	n.d.	PMID: 26891067	PMID: 4126253
Bortezomib	Velcade	1.3 mg/m2	IV	Bolus	384.24	120 ng/mL#	120	0.3 µM	0.83	53.1 nM	PMID: 19385713	FDA, reference ID: 3641334
Cisplatin	Platinol	80 mg/m2	IV	2 hr	300.06	3.31 µg/mL#	331	11 µM	0.9	1.1 µM	PMID: 9614438	FDA, reference ID: 4394666		Cisplatin does not bind to plasma proteins but the released platinum binds (90%)
Docetaxel	Taxotere	100 mg/m2	IV	1 hr	808	4.15 µg/mL#	415	5.1 µM	0.98	0.1 µM	PMID: 15041715	PMID: 8913835
Oxaliplatin	Eloxatin	130 mg/m2	IV	2 hr	397.29	2.59–3.22 µg/mL#	259-322	6.5-8.1 µM	>90%	0.7-0.8 µM	PMID: 10778943	FDA, reference ID: 4587625
Thalidomide	Thalomid	200 mg	PO	-	258.23	1-2 mg/L	1000-2000	3.9-7.7 µM	55% (R)-(+), 65% (S)-(-)	1.7-3.5 µM, 1.4-2.7 µM	PMID: 15080764	PMID: 15080764
Ixabepilone	Ixempra	30 mg/m2	IV	1 hr	506.7	376 ng/mL	376	0.74 µM	67-77%	0.17-0.24 µM	PMID: 19088046	EMA, reference ID: 594033
Paclitaxel	Taxol	175 mg/m2	IV	3 hr	854	5.1 µM+	-	5.1 µM	89-98%	0.1-0.4 µM*	PMID: 28612269	FDA, reference ID: 2939751		The free fraction measured for conventional, Cremphor-diluted paclitaxel is 1.6-7.6% for a single patient. This was used to estimate Cmax unbound based on total Cmax from the PK review.
Nab-paclitaxel	Abraxane	260 mg/m2	IV	1 hr	854	8073 ng/ml#	8073	9.5 µM	89-98%	0.5 µM*	PMID: 31432461	FDA, reference ID: 2939751
*clinically measured
+median
#mean
